# Supplementary material for: Educational attainment predicts negative perceptions women have of their own climate change knowledge
Source: PLoS One. 2019 Jan 4;14(1):e0210149. doi: 10.1371/journal.pone.0210149 (PMC6319752; doi:10.1371/journal.pone.0210149)
Supplement: S1 File — Household survey data collected in the summer of 2015. (XLSX) [file pone.0210149.s001.xlsx]

## Sheet: Sheet1
survey#	Q14_drought	Q15_disaster	Q36_know	Q46_gender	Q47_age	Q48_race	Q49_education
1	3	2	5	M	73	2	8
2	4	4	4	F	36	2	7
3	1	2	1	M	79	2	8
4	4	3	4	M	30	2	6
5	1	1	2	F	22	2	5
6	1	1	5	M	52	2	8
7	3	2	3	F	91	2	9
8	4	1	5	M	48	2	4
9	3	5	1	F	51	7	6
10	3	5	4	F	42	7	6
11	1	1	5	F	29	5	9
12	1	1	4	M	32	5	8
13	1	1	5	F	56	5	8
14	1	1	4	F	53	2	5
15	1	1	1	M	54	2	4
16	1	1	4	M	51	2	4
17	1	5	5	M	55	2	3
18	2	5	5	F	57	2	5
19	1	1	4	F	55	1	3
20	1	1	4	F	56	2	3
21	1	2	4	F	77	2	6
22	1	2	5	F	59	2	3
23	1	5	5	M	36	2	4
24	1	5	3	M	52	5	2
25	1	5	4	M	55	2	4
26	2	1	2	F	84	7	11
27	3	3	4	M	73	5	8
28	2	1	5	F	43	2	3
29	1	1	5	M	53	2	8
30	1	1	4	F	24	2	4
31	4	3	5	F	45	5	8
32	5	1	2	M	28	5	8
33	2	5	5	M	31	5	8
34	1	5	4	F	49	2	6
35	1	1	4	F	48	6	5
36	5	1	4	M	18	2	4
37	3	1	5	M	32	2	4
38	1	5	5	M	.	2	3
39	1	1	3	F	52	2	5
40	3	3	1	M	61	2	4
41	5	5	5	F	47	2	8
42	1	1	4	F	63	2	6
43	2	1	4	F	48	2	9
44	1	1	1	F	44	2	9
45	1	5	4	M	25	2	4
46	2	5	3	F	43	2	6
47	2	1	3	M	24	2	4
48	2	1	5	F	42	2	8
49	4	2	4	F	47	2	9
50	1	1	5	M	66	2	9
51	2	4	3	M	19	7	4
52	2	1	4	F	.	1	4
53	2	2	4	M	30	5	8
53	2	1	2	M	20	6	4
55	1	5	3	F	36	5	7
56	2	4	4	M	46	2	11
57	1	5	5	F	73	5	6
58	4	5	5	F	19	5	6
59	2	4	4	M	56	2	8
60	4	3	4	F	54	5	9
61	4	1	4	F	19	5	4
62	5	5	5	F	65	5	11
63	1	1	5	M	42	2	8
64	1	1	5	M	54	5	4
65	2	2	4	M	25	5	6
66	1	1	5	F	82	5	8
67	1	5	4	F	89	5	4
68	2	5	4	F	40	5	9
69	2	5	4	F	68	5	9
70	1	5	4	F	57	5	8
71	2	1	4	M	41	5	8
72	1	1	4	F	29	5	8
73	1	1	3	F	67	5	11
74	2	1	5	F	.	.	.
75	2	1	3	M	40	5	8
76	1	1	5	F	.	3	8
77	2	5	5	F	63	5	9
78	1	1	3	F	58	6	6
79	4	1	4	F	70	5	8
80	2	2	5	M	60	5	9
81	4	4	4	F	20	5	6
82	1	3	5	F	88	5	6
83	4	1	5	F	47	5	9
84	2	5	5	F	64	5	9
85	1	1	4	F	80	5	8
86	3	4	4	F	39	5	9
87	4	1	4	F	72	5	8
88	4	4	5	M	81	5	5
89	2	1	5	F	78	5	6
90	2	2	4	F	47	5	11
91	4	1	5	F	47	5	8
92	1	4	5	F	26	2	4
93	1	5	3	M	68	3	6
94	1	1	4	F	36	2	7
95	1	1	2	M	43	2	4
96	4	5	4	F	34	5	8
97	1	5	4	M	54	5	6
98	1	1	3	F	56	3	8
99	4	1	5	M	59	5	6
100	1	4	4	F	27	2	8
101	2	1	5	M	38	5	7
102	2	4	4	F	60	2	9
103	3	4	4	F	34	5	8
104	1	4	4	F	.	7	8
105	2	1	4	M	62	2	8
106	1	1	5	F	37	2	6
107	2	1	5	M	42	5	9
108	2	4	5	F	45	7	8
109	1	5	5	M	42	.	8
110	1	2	5	M	42	5	9
111	3	4	4	M	35	5	8
112	1	5	4	M	22	2	8
113	2	1	4	M	43	2	6
114	3	2	4	F	64	5	8
115	2	5	5	M	71	2	5
116	1	5	5	F	62	2	6
117	1	5	5	M	66	2	3
118	4	5	4	M	63	5	8
119	1	1	4	M	25	2	9
120	4	4	5	M	62	5	7
121	1	5	3	M	35	5	6
122	1	2	2	F	34	5	4
123	1	1	4	F	42	5	8
124	4	3	4	M	32	5	8
125	2	5	5	F	49	5	11
126	2	1	4	M	52	5	8
127	3	4	3	F	40	7	8
128	5	5	4	M	33	5	8
129	2	1	2	M	58	5	4
130	2	3	3	F	41	5	8
131	4	5	4	F	50	5	8
132	2	1	4	F	45	5	9
133	2	2	4	F	36	5	8
133	4	1	5	F	24	5	8
134	5	1	5	F	72	5	8
135	3	5	4	F	.	5	8
136	4	5	3	F	64	5	11
137	1	2	3	M	47	5	8
138	2	1	5	F	20	5	6
139	3	4	4	F	31	5	9
140	2	1	4	M	55	5	9
141	2	4	4	F	71	5	8
142	4	1	5	M	40	6	4
143	4	5	5	F	76	5	9
144	1	5	5	M	72	5	9
145	5	5	4	F	72	5	8
146	2	1	3	M	45	5	8
147	1	4	5	M	33	5	8
148	1	5	5	M	37	5	8
149	1	5	4	F	25	5	8
150	1	4	3	F	74	5	11
151	2	4	5	F	66	5	8
152	2	2	4	M	72	5	8
153	4	1	5	M	70	5	10
154	5	1	5	F	70	5	6
155	2	1	4	F	43	5	9
155	2	1	4	F	43	5	9
156	1	3	4	F	44	5	9
157	3	3	2	F	39	2	9
158	1	1	5	F	36	6	8
159	2	5	3	F	41	2	9
160	1	5	3	M	48	2	6
161	3	1	4	F	48	5	4
162	1	5	4	M	72	5	8
163	1	4	2	F	31	.	8
164	2	2	5	M	69	5	9
165	2	5	5	M	61	5	9
166	4	1	5	M	54	5	8
167	1	4	3	F	31	5	9
168	2	1	5	F	.	.	8
169	1	2	5	F	57	7	6
170	2	4	3	M	25	3	11
171	1	5	4	M	33	5	9
172	1	5	4	F	39	5	9
173	1	3	4	F	36	5	8
174	1	4	3	M	31	5	8
175	1	4	4	F	31	3	9
176	3	5	5	M	53	5	8
177	5	3	4	F	63	5	9
178	1	4	5	M	70	5	9
179	2	2	5	F	64	5	8
180	1	1	4	F	36	5	6
181	1	5	4	F	32	5	9
182	1	4	4	F	24	5	9
183	1	2	4	M	53	5	9
184	4	1	4	F	67	5	9
185	4	5	5	M	80	5	11
186	4	4	5	F	25	5	8
187	1	1	4	M	58	5	9
188	4	2	4	F	26	5	8
189	1	5	5	M	48	5	8
190	3	2	4	M	33	5	7
191	1	5	5	M	55	6	8
192	4	5	5	M	25	5	8
193	1	1	5	M	53	5	9
194	1	5	5	F	59	5	9
195	1	1	4	M	35	5	9
196	2	1	4	M	40	6	9
197	1	1	4	F	51	5	7
198	1	5	3	M	43	5	11
199	1	1	5	M	41	5	8
200	1	5	3	M	38	5	9
